# Supplementary material for: Comparative analysis of the fecal microbiota in Père David's deer and five other captive deer species
Source: Front Microbiol. 2025 Mar 26;16:1547348. doi: 10.3389/fmicb.2025.1547348 (PMC11979286; doi:10.3389/fmicb.2025.1547348)
Supplement: Supplementary file 2 [file Table_1.xlsx]

## Sheet: Supplementary Table 1
Supplementary Table 1 Information of deer species in this study
Species	Taxid	Fullname	No.samples|Samples name	Group
Cervus canadensis		American Wapiti	5|AW1,AW2,AW3,AW4,AW5	AW
Cervus nippon		Sika deer, Deer	5|SD1,SD2,SD3,SD4,SD5	SD
Elaphurus davidianus		Pere David's Deer, Père David's Deer	5|PD1,PD2,PD3,PD4,PD5	PD
Cervus elaphus		Red Deer, Western Red Deer	5|RD1,RD2,RD3,RD4,RD5	RD
Rangifer tarandus		Reindeer	5|RT1,RT2,RT3,RT4,RT5	RT
Dama dama		Fallow Deer	5|FD1,FD2,FD3,FD4,FD5	FD

## Sheet: Supplementary Table 2
Supplementary Table 2 The basic statistical information of seuqence procession using DADA2
sample-id	input	filtered	percentage of input passed filter	denoised	merged	percentage of input merged	non-chimeric	percentage of input non-chimeric
AW1	70737	64271	90.86	61255	46243	65.37	38564	54.52
AW2	62272	56642	90.96	52354	39370	63.22	33375	53.6
AW3	57656	51792	89.83	49116	35213	61.07	29495	51.16
AW4	52965	49099	92.7	46408	33847	63.9	29106	54.95
AW5	64259	58834	91.56	55677	38887	60.52	33577	52.25
FD1	61836	56169	90.84	52424	38093	61.6	32688	52.86
FD2	62827	58320	92.83	55388	40855	65.03	33705	53.65
FD3	68524	62249	90.84	58936	41406	60.43	34447	50.27
FD4	60552	54227	89.55	51363	37994	62.75	31695	52.34
FD5	60451	54706	90.5	51837	37282	61.67	31653	52.36
PD1	84387	76567	90.73	74205	62260	73.78	55806	66.13
PD2	86436	78023	90.27	75806	64827	75	59445	68.77
PD3	87329	76274	87.34	74346	63317	72.5	56786	65.03
PD4	90316	77838	86.18	75282	63046	69.81	55875	61.87
PD5	82390	73692	89.44	71504	60743	73.73	55357	67.19
PD6	92339	82903	89.78	80429	66818	72.36	58718	63.59
RD1	70574	64454	91.33	60918	42654	60.44	35394	50.15
RD2	61406	54845	89.32	51795	37487	61.05	31348	51.05
RD3	60194	55680	92.5	52786	38036	63.19	30930	51.38
RD4	59463	53392	89.79	50655	37227	62.61	31233	52.53
RD5	69297	63584	91.76	60324	42059	60.69	34044	49.13
RT1	67601	61059	90.32	58134	42617	63.04	35379	52.34
RT2	69481	63567	91.49	60683	45281	65.17	38951	56.06
RT3	67147	60317	89.83	57665	43428	64.68	36887	54.93
RT4	62337	56674	90.92	54022	41902	67.22	35667	57.22
RT5	69748	63855	91.55	61308	48326	69.29	41192	59.06
SD1	63959	57429	89.79	54225	37752	59.03	31222	48.82
SD2	72188	65114	90.2	61933	44883	62.18	38977	53.99
SD3	66380	61205	92.2	57730	38532	58.05	30857	46.49
SD4	70125	64023	91.3	61241	46472	66.27	39825	56.79
SD5	69156	62721	90.69	59672	42729	61.79	36081	52.17
Mean	69172	62565.3	90.5548	59658.7	45147.9	64.7561	38654.2	55.2468
SD	9948.09	8444.49	1.37597	8685.12	9609.69	4.64452	9488	5.66356

## Sheet: Supplementary Table 3
Taxa	AW	FD	PD	RD	RT	SD
Firmicutes	0.629875	0.615717	0.643509	0.576546	0.623786	0.690788
Bacteroidetes	0.29619	0.284332	0.202085	0.300326	0.28154	0.236864
Proteobacteria	0.0233774	0.016624	0.0874431	0.0206483	0.00669807	0.00592228
Verrucomicrobia	0.0167556	0.0235506	0.00875644	0.0567154	0.00682275	0.0134654
Euryarchaeota	0.0079033	0.00984277	0.0297153	0.0146776	0.0438526	0.00964189
Spirochaetes	0.00921937	0.0305811	0.00959341	0.0110757	0.0119623	0.0266399
Tenericutes	0.00508416	0.00919859	0.00515458	0.00836046	0.0115259	0.00973194
Actinobacteria	0.00719679	0.00406594	0.00323244	0.00209877	0.00705825	0.00123987
Cyanobacteria	0.00108056	0.00182863	0.00328439	0.00287456	0.000817344	0.00115675
Patescibacteria	0.000270139	0.000921244	0.0024705	0.00196024	0.00267369	0.000685738
Fibrobacteres	0.00108056	0.00125372	0.00187597	0.00128836	0.000845051	0.00223731
Kiritimatiellaeota	0.000761931	0.000616472	0.000744615	0.000741151	0.00108056	0.000664958
Elusimicrobia	0.000235506	0.000671885	8.08109e-05	0.00115675	2.77066e-05	0.000588765
Epsilonbacteraeota	7.61931e-05	0.000228579	5.19499e-05	0.00108056	0.000893537	0.000318626
Others	0.000221653	0.000110826	0.000981275	6.92665e-06	0	0
Lentisphaerae	3.46332e-05	9.69731e-05	0.000363649	6.23398e-05	4.15599e-05	5.54132e-05
Chloroflexi	0.000159313	8.31198e-05	0	6.92665e-05	0.00016624	0
Synergistetes	0.000138533	0.000152386	0	0.000187019	0	0
Fusobacteria	4.84865e-05	2.07799e-05	0.00034056	0	0	0
Acidobacteria	0.000193946	7.61931e-05	0	2.07799e-05	0.000173166	0
Deferribacteres	0	0	0.000282838	4.84865e-05	0	0
Planctomycetes	6.23398e-05	2.77066e-05	3.46332e-05	5.54132e-05	0	0
Crenarchaeota	0	0	0	0	3.46332e-05	0
Gemmatimonadetes	3.46332e-05	0	0	0	0	0
